# Supplementary material for: Economic, environmental and social indicators of sustainability among smallholders in Ethiopia: Based on tool for agroecological performance evaluation data
Source: Data Brief. 2023 Dec 18;52:109988. doi: 10.1016/j.dib.2023.109988 (PMC10751833; doi:10.1016/j.dib.2023.109988)
Supplement: Supplementary file 1 [file mmc1.xlsx]

## Sheet: Sheet1
Raw data for figures in the data article
Figure 1 CAET score for the full sample and individual scores for the 10 elements characterizing agroecological transition (mean values)
	Diversity	Synergies	Efficiency	Recycling	Resilience	Culture &food traditions	Co-creation and sharing	Human & social values	Circular &solidarity economy	Responsible governance	CAET
Mean	32.4	35.2	42.1	36.9	34.5	51.5	38.1	39.6	38.1	35.6	38.4
Figure 2 Categorization of the 619 farms into four categories of agroecological transition based on the CAET score (mean values)
	Diversity	Synergies	Efficiency	Recycling	Resilience	Culture &food traditions	Co-creation and sharing	Human & social values	Circular &solidarity economy	Responsible governance	CAET
In transition to agroecology (CAET 60-70)	33.1	33.2	66.2	45.6	36.7	55.2	40.2	42.9	38.7	36.9	43.2
Incipient transition (CAET 50-60)	34.3	39.7	30.3	27.8	42.6	49.6	43.9	48.8	57.9	52.2	42.7
Non-agroecological farms (CAET 40-50)	22.4	29.2	39.8	27.5	31.5	50.7	34.5	40.8	39.7	35.7	35.2
Non-agroecological farms (CAET < 40)	32.8	35.1	33.8	34.9	33.5	50.2	37.3	37.7	36.7	34.1	36.6
Figure 3 Distribution of CAET score across the four study districts (mean values)
	Diversity	Synergies	Efficiency	Recycling	Resilience	Culture &food traditions	Co-creation and sharing	Human & social values	Circular &solidarity economy	Responsible governance	CAET
Fedis	32.6	32.7	43.5	40.2	33.7	51	35	38.6	34.5	33.1	37.5
Miesso	33.2	36	66.2	45.6	36.7	55.2	40.2	43	38.7	37	43.2
Meskan	31.1	34.4	31.9	34.3	37.4	51.4	37.8	39.4	41.4	35.8	37.5
Kindo Koysha	32.7	37.4	27.3	28	30.5	48.4	39.4	37.5	37.8	36.3	35.5
Figure 4 Distribution of CAET score among the four farm typologies/farming systems in the study area (mean values)
	Diversity	Synergies	Efficiency	Recycling	Resilience	Culture &food traditions	Co-creation and sharing	Human & social values	Circular &solidarity economy	Responsible governance	CAET
Agro-pastoral	33.1	33.2	66.2	45.6	36.7	55.2	40.2	42.9	38.7	36.9	43.2
Agrosilvopasture	34.3	40	30.3	27.8	42.6	49.6	43.9	48.8	57.9	52.2	42.7
Crop production	22.4	29.2	39.8	27.5	31.5	50.7	34.5	40.8	39.7	35.7	35.2
Mixed farming	32.8	35.1	33.8	34.9	33.5	50.2	37.3	37.7	36.7	34.1	36.6
Figure 5 Distribution of CAET scores across different land size categories (mean values)
	Diversity	Synergies	Efficiency	Recycling	Resilience	Culture &food traditions	Co-creation and sharing	Human & social values	Circular &solidarity economy	Responsible governance	CAET
<1 Ha	30.5	33	37.1	34.7	32.5	49.3	35.8	38.1	36.9	34.3	36.2
1-2 Ha	32.8	35.5	44.4	38.2	34.5	51.8	38	39.5	37.8	35.6	38.8
>2 ha	36	39.7	49.4	39.2	39.7	56.1	44.2	43.5	42	38	42.8
Figure 6 Area under crop production (ha) disaggregated by CAET, farm typology and land size groups
Economic Indicators	Pooled sample	Categories of Agro-Ecological Transition (CAET)				Farming System/Production Typology		Land Size
		CAET 60-70	CAET 50-60	CAET 40-50	CAET <40	Agropastoral	Mixed farming system	<1 ha	1-2 ha	>2 ha
Area under crop production (ha)	1.05	2.42	1.57	1.34	1.03	1.51	0.91	0.48	1.11	2.34
Figure 7 Average land size (ha) and land tenure score for male-headed and female-headed households (mean) disaggregated by study District, CAET, farming system, and land size categories
Economic Indicators	Pooled sample	Categories of Agro-Ecological Transition (CAET)				Farming System/Production Typology		Land Size
		CAET 60-70	CAET 50-60	CAET 40-50	CAET <40	Agropastoral	Mixed farming system	<1 ha	1-2 ha	>2 ha
Total land size (ha)	1.21	2.42	1.57	1.34	1.03	1.65	1.09	0.52	1.25	2.88
Land tenure score (men) %	76.81	85.9	83.5	76.8	75.5	75.1	78.1	76.3	75.9	80.5
Land tenure score (women) %	62.24	71.5	75.2	62.6	59.9	58.8	63.3	59.3	62.9	68
Figure 8 Total value of agricultural output, expenditure and farm gross revenue in birr by study District, CAET, typology of production, and land size categories
Economic Indicators	Pooled sample	Categories of Agro-Ecological Transition (CAET)				Farming System/Production Typology		Land Size
		CAET 60-70	CAET 50-60	CAET 40-50	CAET <40	Agropastoral	Mixed farming system	<1 ha	1-2 ha	>2 ha
Total value of agr output (median)	37755	139500	93000	51350	25800	42310	40037	24000	40650	70400
Farm gross revenue (median)	28427.3	41800	20687.5	14200	8000	12000	14000	7000	4000	26650
Expenditure for productive inputs per ha (seed)	664.07	508.42	650.9	631.8	689.86	95.36	827.7	565.11	638.9	981.91
Figure 9 Perception of farm revenue by study District, CAET, production typology, and land size categories (%)
Economic Indicators	Pooled sample	Categories of Agro-Ecological Transition (CAET)				Farming System/Production Typology		Land Size
		CAET 60-70	CAET 50-60	CAET 40-50	CAET <40	Agropastoral	Mixed farming system	<1 ha	1-2 ha	>2 ha
much more	3.07	52.63	12	1.65	0	7.79	1.47	0.38	3.54	8.82
more	20.03	31.58	46	31.87	10.05	28.57	17.36	17.49	20.87	24.51
same	20.19	5.26	20	19.23	21.47	30.52	17.85	18.63	23.23	16.67
less	42.16	10.53	10	33.52	52.45	33.12	46.7	45.63	41.73	34.31
much less	14.54	0	12	13.74	16.03	0	16.63	17.87	10.63	15.69
Figure 10 Engagement in other off-/non-farm income-generating activities (IGAs) by study District, CAET, farming system, and land size categories (%)
Economic Indicators	Pooled sample	Categories of Agro-Ecological Transition (CAET)				Farming System/Production Typology		Land Size
		CAET 60-70	CAET 50-60	CAET 40-50	CAET <40	Agropastoral	Mixed farming system	<1 ha	1-2 ha	>2 ha
No. of other IGAs (off-/non-farm) %	26	94.73	96	96.7	98.1	100	97.32	96.58	97.64	99.02
2 activities	2.58	73.68	68	68.13	77.72	78.57	73.11	71.48	76.38	74.51
1 activity	23.42	21.05	28	28.57	20.38	21.43	24.21	25.1	21.26	24.51
0 activity	73.99	5.26	4	3.3	1.9	0	2.69	3.42	2.36	0.98
Figure 11 GINI-SIMPSON overall agrobiodiversity score by study District, CAET, farming system, and land size categories (mean values)
Environmental indicators	Pooled sample	Categories of Agro-Ecological Transition (CAET)				Farming System/Production Typology		Land Size
		CAET 60-70	CAET 50-60	CAET 40-50	CAET <40	Agropastoral	Mixed farming system	<1 ha	1-2 ha	>2 ha
AgroBioDiversity	32.97	39.65	39.41	35.68	30.41	31.78	34.03	30.63	33.47	37.78
Figure 12 Components of agrobiodiversity (i.e., crop, animal, and natural vegetation and pollinators) disaggregated by study District, CAET, production typology, and land size categories (mean values)
Environmental indicators	Pooled sample	Categories of Agro-Ecological Transition (CAET)				Farming System/Production Typology		Land Size
		CAET 60-70	CAET 50-60	CAET 40-50	CAET <40	Agropastoral	Mixed farming system	<1 ha	1-2 ha	>2 ha
Crop diversity	47.67	35.13	44.87	50.6	47.24	44.09	49.87	45.18	49.34	49.9
Animal diversity	21.64	32	26.01	24.59	19.05	28.5	20.35	17.12	24.7	25.66
Natural vegetation & pollinators	29.62	51.81	47.34	31.86	24.96	22.76	31.88	29.58	26.38	37.79
Figure 13 Livestock Standard Unit (LSU) disaggregated by study District, CAET, farming system, and land size categories (mean values)
Economic Indicators	Pooled sample	Categories of Agro-Ecological Transition (CAET)				Farming System/Production Typology		Land Size
		CAET 60-70	CAET 50-60	CAET 40-50	CAET <40	Agropastoral	Mixed farming system	<1 ha	1-2 ha	>2 ha
LSU	1.89	5.75	2.41	2.07	1.5	2.81	1.56	1.15	2.1	3.1
Figure 14 Use of chemicals in agricultural production activities disaggregated by study District, CAET, farm typology, and land size categories (mean values)
Environmental indicators	Pooled sample	Categories of Agro-Ecological Transition (CAET)				Farming System/Production Typology		Land Size
		CAET 60-70	CAET 50-60	CAET 40-50	CAET <40	Agropastoral	Mixed farming system	<1 ha	1-2 ha	>2 ha
Use of pesticides (pesticide score)	11.7	10.52	9.33	11.86	12.01	13.07	11.04	12.21	11.37	11.2
Expenditure on chemical pesticides	82.04	147.37	137.3	92.14	66.16	18.7	109.68	81.13	70.1	114.12
Expenditure on fartilizers (mean)	1114.89	934.74	1280.8	973.75	1171.46	59.38	1483.62	943	1176.12	1405.63
Figure 15 Soil health index by study District, CAET, farm typology, and land size categories (mean values)
Environmental indicators	Pooled sample	Categories of Agro-Ecological Transition (CAET)				Farming System/Production Typology		Land Size
		CAET 60-70	CAET 50-60	CAET 40-50	CAET <40	Agropastoral	Mixed farming system	<1 ha	1-2 ha	>2 ha
Soil Health Index	3.38	3.56	3.44	3.46	3.32	3.53	3.3	3.34	3.38	3.47
Figure 16 Minimum Dietary Diversity Score for Women (MDDSW) disaggregated by study area, CAET, typology of production system, and land size categories (mean values)
Social indicators	Pooled sample	Categories of Agro-Ecological Transition (CAET)				Farming System/Production Typology		Land Size
		CAET 60-70	CAET 50-60	CAET 40-50	CAET <40	Agropastoral	Mixed farming system	<1 ha	1-2 ha	>2 ha
MDDSW	3.16	4.11	3.78	3.26	3	3.61	3.02	3.14	3.14	3.27
Figure 17 Expenditure for food per person (mean values)
Social indicators	Pooled sample	Categories of Agro-Ecological Transition (CAET)				Farming System/Production Typology		Land Size
		CAET 60-70	CAET 50-60	CAET 40-50	CAET <40	Agropastoral	Mixed farming system	<1 ha	1-2 ha	>2 ha
Expenditure for food per person	2355	5555.37	4110.52	2307.93	1974.52	2528	2380.34	2500.9	2135.96	2524.25
Figure 18 Youth empowerment score (employment, emigration and overall score) by study area, CAET, farming system, and land size categories
Social indicators	Pooled sample	Categories of Agro-Ecological Transition (CAET)				Farming System/Production Typology		Land Size
		CAET 60-70	CAET 50-60	CAET 40-50	CAET <40	Agropastoral	Mixed farming system	<1 ha	1-2 ha	>2 ha
Youth empowerment (overall)	49.64	38.19	50.25	50.96	49.5	57.14	47.55	49.42	54.14	0
Youth employment score	62.22	56.94	71.01	67.63	58.24	67.13	61.59	60.21	71.79	0
Youth emigration score	37.05	19.44	29.5	34.3	40.75	47.16	33.52	38.64	36.48	0
Figure 19 Abbreviated Women’s Empowerment in Agriculture Index (AWEAI) and women’s score in five domains of empowerment disaggregated by study District, CAET, farming system, and land size categories
Social indicators	Pooled sample	Categories of Agro-Ecological Transition (CAET)				Farming System/Production Typology		Land Size
		CAET 60-70	CAET 50-60	CAET 40-50	CAET <40	Agropastoral	Mixed farming system	<1 ha	1-2 ha	>2 ha
AWEAI	73.02	81.15	79.42	76.97	70.28	73.09	73.28	71.99	72.38	75.16
Figure 20 Average number of family labour involved in agricultural production disaggregated by study District, CAET, farming system, and land size categories
Social indicators	Pooled sample	Categories of Agro-Ecological Transition (CAET)				Farming System/Production Typology		Land Size
		CAET 60-70	CAET 50-60	CAET 40-50	CAET <40	Agropastoral	Mixed farming system	<1 ha	1-2 ha	>2 ha
Percentage of family labor employed in agriculture (we used no.)	2.6	3.25	2.69	2.69	2.5	2.58	2.65	2.48	2.62	2.6
